# Supplementary material for: Novel Parvoviruses from Wild and Domestic Animals in Brazil Provide New Insights into Parvovirus Distribution and Diversity
Source: Viruses. 2018 Mar 22;10(4):143. doi: 10.3390/v10040143 (PMC5923437; doi:10.3390/v10040143)
Supplement: Supplementary file 1 [file viruses-10-00143-s001.zip]

Archive with 9 entries (8 files):
- Supplementary Figure 1.pdf
- __MACOSX/
- __MACOSX/._Supplementary Figure 1.pdf
- Supplementary Figure 2.pdf
- __MACOSX/._Supplementary Figure 2.pdf
- Supplementary Figure 3.pdf
- __MACOSX/._Supplementary Figure 3.pdf
- Supplementary table 1.xlsx
- __MACOSX/._Supplementary table 1.xlsx
