# Supplementary material for: Novel Parvoviruses from Wild and Domestic Animals in Brazil Provide New Insights into Parvovirus Distribution and Diversity
Source: Viruses. 2018 Mar 22;10(4):143. doi: 10.3390/v10040143 (PMC5923437; doi:10.3390/v10040143)
Supplement: Supplementary file 1 [file viruses-10-00143-s001.zip › Supplementary table 1.xlsx]

## Sheet: Sheet1
Pool ID	Animal Host	Host Specie	Sample Type	N	Collection Region	Collection Year	Original Reads	% Bases >=Q30
17	Bat	Artibeus lituratus	Kidney	6	Araçatuba, SP	2010	48564550	86.38
18	Bat	Carollia perspicillata	Liver	18	Araçatuba, SP	2010	7739080	85.72
19	Bat	Carollia perspicillata	Kidney	18	Araçatuba, SP	2010	12798778	85.78
25	Bat	Desmodus rotundus	Kidney	8	Araçatuba, SP	2010	7133306	78.12
24	Bat	Desmodus rotundus	Liver	8	Araçatuba, SP	2010	9602070	82.02
21	Bat	Glossophaga soricina	Kidney	3	Araçatuba, SP	2010	13768844	85.9
20	Bat	Glossophaga soricina	Liver	3	Araçatuba, SP	2010	11585540	86.1
22	Bat	Molossus rufus	Liver	8	Araçatuba, SP	2010	13821996	87.6
40	Bird	Arenaria interpres	Cloacal Swab	14	Coroa do Avião, PE	06.10.2010	18609356	88.6
41	Bird	Arenaria interpres	Serum	14	Coroa do Avião, PE	06.10.2010	24721100	86.97
44	Bird	Arenaria interpres	Cloacal Swab	4	Coroa do Avião, PE	07.10.2010	25344398	88.17
2	Bird	Cairina moschata	Cloacal Swab	12	Ilha do Marajo, PA	30.10.2006	17494780	80.84
3	Bird	Cairina moschata	Cloacal Swab	12	Ilha do Marajo, PA	30.10.2006	24336384	88.17
4	Bird	Cairina moschata	Cloacal Swab	17	Ilha do Marajo, PA	30.10.2006	18749660	88.02
45	Bird	Calidris pusilla	Cloacal Swab	9	Coroa do Avião, PE	Oct.2010	22012904	86.94
46	Bird	Calidris pusilla	Serum	9	Coroa do Avião, PE	Oct.2010	29350054	87.3
49	Bird	Coryphospingus pileatus	Cloacal Swab	4	São José do Egito, PE	22.09.2010	17662972	86.88
1	Bird	Gallus gallus	Cloacal Swab	3	Ilha do Marajo, PA	30.10.2006	7974180	80.97
47	Bird	Hylophilus amaurocephalus	Cloacal Swab	4	São José do Egito, PE	22.09.2010	8699620	71.01
47	Bird	Hylophilus amaurocephalus	Cloacal Swab	4	São José do Egito, PE	22.09.2010	24327186	72.08
48	Bird	Sakesphorus cristatus	Cloacal Swab	6	São José do Egito, PE	23.09.2010	22988194	74.32
42	Bird	Thalasseus sandvicensis	Cloacal Swab	3	Coroa do Avião, PE	06.10.2010	19600110	88.37
43	Bird	Thalasseus sandvicensis	Serum	3	Coroa do Avião, PE	06.10.2010	20752238	87.41
WM2	Cattle	Bos taurus	Serum	4	Lages, SC	2016	18294452	-
WM4	Cattle	Bos taurus	Serum	15	Manoel Ribas, PR	2016	7634294	68.56
WM6	Cattle	Bos taurus	Serum	5	Guarapuava, PR	2016	18122532	-
WM10	Cattle	Bos taurus	Serum	6	Ronda Alta, RS	2016	21850234	-
WM12	Cattle	Bos taurus	Serum	6	Ronda Alta, RS	2016	16910852	91.45
28	Opossum	Didelphis albiventris	Serum	17	Teodoro Sampaio, SP	2009	13637174	64.85
30	Opossum	Didelphis albiventris	Serum	14	Teodoro Sampaio, SP	2009	23741828	78.37
27	Opossum	Didelphis albiventris	Serum	16	Teodoro Sampaio, SP	2009	21908716	81.23
26	Opossum	Didelphis albiventris	Serum	14	Teodoro Sampaio, SP	2009	18251802	84.1
29	Opossum	Didelphis albiventris	Serum	17	Teodoro Sampaio, SP	2009	94508748	84.9
16	Opossum	Didelphis albiventris	Serum	14	Teodoro Sampaio, SP	2009	29533586	86.57
39	Opossum	Didelphis albiventris	Serum	9	Teodoro Sampaio, SP	2008	8450032	86.59
15B	Opossum	Didelphis albiventris	Blood	32	Ribeirao Preto region, SP	2012 - 2013	18737856	89.14
32	Rodent	Akodon cursor	Serum	8	Nazaré Paulista, SP	2009	18173696	82.46
34	Rodent	Akodon cursor	Serum	4	Nazaré Paulista, SP	2009	22142542	84.57
23	Rodent	Akodon cursor	Lung	4	Nazaré Paulista, SP	2009	28242242	85.33
33	Rodent	Akodon cursor	Lung	4	Nazaré Paulista, SP	2009	27006848	88.02
31	Rodent	Akodon cursor	Serum	8	Nazaré Paulista, SP	2009	14355414	76.86
1B	Rodent	Akodon montensis	Blood	55	Ribeirao Preto region, SP	2008	27569342	87.25
2B	Rodent	Akodon montensis	Blood	55	Ribeirao Preto region, SP	2008	23439326	87.47
4B	Rodent	Akodon montensis	Blood	48	Ribeirao Preto region, SP	2012 - 2013	18783944	87.54
3B	Rodent	Akodon montensis	Blood	41	Ribeirao Preto region, SP	2009	16698848	87.65
38	Rodent	Akodon sp	Serum	12	Nazaré Paulista, SP	2008	67133340	83.47
37	Rodent	Akodon sp	Liver	12	Teodoro Sampaio, SP	2008	36581430	91.13
5B	Rodent	Calomys tener	Blood	38	Ribeirao Preto region, SP	2008	27017352	86.47
7B	Rodent	Calomys tener	Blood	34	Ribeirao Preto region, SP	2009, 2012 - 2013	15679756	87.25
6B	Rodent	Calomys tener	Blood	37	Ribeirao Preto region, SP	2008	23972304	87.35
16B	Rodent	Mus musculus	Blood	24	Ribeirao Preto region, SP	2008 - 2009	16661928	86.27
11B	Rodent	Necromys lasiurus	Blood	52	Ribeirao Preto region, SP	2009	22210888	84.53
10B	Rodent	Necromys lasiurus	Blood	58	Ribeirao Preto region, SP	2008	18213066	86.83
9B	Rodent	Necromys lasiurus	Blood	59	Ribeirao Preto region, SP	2008	9252300	87.09
12B	Rodent	Necromys lasiurus	Blood	24	Ribeirao Preto region, SP	2012 - 2013	25122228	87.54
8B	Rodent	Necromys lasiurus	Blood	59	Ribeirao Preto region, SP	2008	22989548	87.82
35	Rodent	Oligoryzomys nigripes	Liver	10	Vale do Ribeira, SP	2007 - 2008	59564290	87.56
36	Rodent	Oligoryzomys nigripes	Serum	5	Vale do Ribeira, SP	2010	7059398	85.81
13B	Rodent	Oligoryzomys nigripes	Blood	43	Ribeirao Preto region, SP	2008 - 2009	15813430	87.06
14B	Rodent	Oligoryzomys nigripes	Blood	20	Ribeirao Preto region, SP	2012 - 2013	24796054	87.56
